# Supplementary material for: Molecular Detection and Genetic Characterization of Potential Zoonotic Swine Enteric Viruses in Northern China
Source: Pathogens. 2022 Mar 30;11(4):417. doi: 10.3390/pathogens11040417 (PMC9031704; doi:10.3390/pathogens11040417)
Supplement: Supplementary file 1 [file pathogens-11-00417-s001.zip]

Archive with 4 entries (4 files):
- EMCV.pdf
- PAstV.pdf
- PKV.pdf
- PSaV.pdf
